# Supplementary material for: Heterosubtypic immunity increases infectious dose required to infect Mallard ducks with Influenza A virus
Source: PLoS One. 2018 Apr 26;13(4):e0196394. doi: 10.1371/journal.pone.0196394 (PMC5919434; doi:10.1371/journal.pone.0196394)
Supplement: S1 Table — (XLSX) [file pone.0196394.s001.xlsx]

## Sheet: ELISA results
	Experimental group	Duck ID	Signal-to-noise ratio
			Days post inoculation (dpi) with H3N8 or mock-inoculum		Days post inoculation (dpi) with H4N6 or H6N2				Samples with signal-to-noise ratio values ≤0.5 were considered positive to Influenza A virus nucleoprotein (NP).
			0 dpi	14 dpi	0 dpi	14 dpi
	H3N8 X H4N6(101.8 EID50)	1	0.955947	0.122449	0.102407	0.130246
		2	0.864065	0.256355	0.588184	0.571153
		3	0.79484	0.105979	0.283589	0.307767
		4	0.77533	0.268528	0.438512	0.406175
		5	0.865324	0.101683	0.135667	0.158225
	Mock inoculum X H4N6(101.8 EID50)	6	0.987413	0.953097	0.792123	0.839363
		7	0.907489	0.945936	0.810503	0.715871
		8	0.930774	0.944504	0.757987	0.698505
		9	0.845815	0.90154	0.791247	0.807525
		10	0.85966	0.892231	0.73523	0.887603
	H3N8 X H4N6(103 EID50)	11	0.904342	0.297172	0.568928	0.565364
		12	0.815607	0.176155	0.285339	0.355041
		13	0.780365	0.184032	0.25558	0.589484
		14	0.80365	0.228428	0.328228	0.379161
		15	0.816237	0.336556	0.632823	0.747709
	Mock-inoculum X H4N6(103 EID50)	16	0.825047	0.784819	0.886652	0.106126
		17	0.879169	0.884354	0.709847	0.256633
		18	0.867212	0.930183	0.828009	0.554752
		19	0.893014	0.846402	0.912035	0.126387
		20	0.826935	0.810598	0.812254	0.295224
	H3N8 X H4N6(104.1 EID50)	21	0.79484	0.111708	0.0884026	0.0935842
		22	0.85966	0.329395	0.316849	0.430294
		23	0.818754	0.132474	0.146171	0.0694645
		24	0.820642	0.156105	0.415755	0.280753
		25	0.884204	0.30648	0.478775	0.13507
	Mock-inoculum X H4N6(104.1 EID50)	26	0.952801	0.837093	0.931291	0.0820068
		27	0.851479	0.856427	0.909409	0.209358
		28	0.907489	0.945936	0.898031	0.233478
		29	0.787917	0.889366	0.818381	0.199711
		30	0.89679	0.893663	0.769365	0.189098
	H3N8 X H6N2(101.9 EID50)	31	0.84	0.191192	0.196061	0.246985
		32	0.808685	0.143931	0.256455	0.353111
		33	0.801133	0.261368	0.284464	0.265316
		34	0.940214	0.325098	0.36849	0.33864
		35	0.81309	0.232009	0.327352	0.442836
	Mock inoculum X H6N2(101.9 EID50)	36	0.921334	0.9087	0.819256	0.826821
		37	0.843298	0.911565	0.83326	0.839363
		38	0.796098	0.920874	0.883151	0.85287
		39	0.928257	0.875045	0.913786	0.807525
		40	0.84078	0.75904	0.843764	0.678244
	H3N8 X H6N2(103 EID50)	41	0.871617	0.118153	0.185558	0.076218
		42	0.944619	0.239885	0.25733	0.0955137
		43	0.867212	0.207662	0.292341	0.702364
		44	0.813719	0.305048	0.338731	0.410034
		45	0.825677	0.227712	0.290591	0.0800772
	Mock inoculum X H6N2(103 EID50)	46	0.887351	0.821339	0.826258	0.132176
		47	0.799874	0.960974	0.760613	0.378196
		48	0.84141	0.884354	0.842013	0.251809
		49	0.809314	0.915145	0.780744	0.253739
		50	0.904342	0.877193	0.932166	0.233478
	H3N8 X H6N2(103.9 EID50)	51	0.845186	0.123165	0.139168	0.0684998
		52	0.874135	0.126745	0.263457	0.0829715
		53	0.795469	0.151092	0.313348	0.0694645
		54	0.791693	0.310777	0.263457	0.0694645
		55	0.954059	0.287146	0.33698	0.0829715
	Mock-inoculum X H6N2(103.9 EID50)	56	0.80365	0.968851	0.764114	0.222865
		57	0.840151	0.84855	0.685339	0.195851
		58	0.855255	0.663802	0.861269	0.102267
		59	0.854626	0.938776	0.790372	0.127352
		60	0.895532	0.856427	0.907659	0.108056
