# Supplementary material for: Heterosubtypic immunity increases infectious dose required to infect Mallard ducks with Influenza A virus
Source: PLoS One. 2018 Apr 26;13(4):e0196394. doi: 10.1371/journal.pone.0196394 (PMC5919434; doi:10.1371/journal.pone.0196394)
Supplement: S2 Table — (XLSX) [file pone.0196394.s002.xlsx]

## Sheet: MN against H4N6 or H6N2 virus
	Experimental group	Duck ID	MN titers against H4N6 virus			Experimental group	Duck ID	MN titers against H6N2 virus
			Days post inoculation (dpi) with H4N6					Days post inoculation (dpi) with H6N2
			0 dpi	14 dpi				0 dpi	14 dpi
	H3N8 X H4N6(101.8 EID50)	1	<1:20	<1:20		H3N8 X H6N2(101.9 EID50)	31	<1:20	<1:20
		2	<1:20	<1:20			32	<1:20	<1:20
		3	<1:20	<1:20			33	<1:20	<1:20
		4	<1:20	<1:20			34	<1:20	<1:20
		5	<1:20	<1:20			35	<1:20	<1:20
	Mock inoculum X H4N6(101.8 EID50)	6	<1:20	<1:20		Mock inoculum X H6N2(101.9 EID50)	36	<1:20	<1:20
		7	<1:20	<1:20			37	<1:20	<1:20
		8	<1:20	<1:20			38	<1:20	<1:20
		9	<1:20	<1:20			39	<1:20	<1:20
		10	<1:20	<1:20			40	<1:20	<1:20
	H3N8 X H4N6(103 EID50)	11	<1:20	<1:20		H3N8 X H6N2(103 EID50)	41	<1:20	<1:20
		12	<1:20	<1:20			42	<1:20	<1:20
		13	<1:20	<1:20			43	<1:20	<1:20
		14	<1:20	<1:20			44	<1:20	<1:20
		15	<1:20	<1:20			45	<1:20	<1:20
	Mock-inoculum X H4N6(103 EID50)	16	<1:20	1:160		Mock inoculum X H6N2(103 EID50)	46	<1:20	1:20
		17	<1:20	1:80			47	<1:20	1:80
		18	<1:20	<1:20			48	<1:20	1:80
		19	<1:20	1:40			49	<1:20	<1:20
		20	<1:20	1:160			50	<1:20	<1:20
	H3N8 X H4N6(104.1 EID50)	21	<1:20	<1:20		H3N8 X H6N2(103.9 EID50)	51	<1:20	1:80
		22	<1:20	<1:20			52	<1:20	<1:20
		23	<1:20	<1:20			53	<1:20	<1:20
		24	<1:20	<1:20			54	<1:20	1:20
		25	<1:20	<1:20			55	<1:20	1:160
	Mock-inoculum X H4N6(104.1 EID50)	26	<1:20	1:20		Mock-inoculum X H6N2(103.9 EID50)	56	<1:20	1:40
		27	<1:20	<1:20			57	<1:20	1:80
		28	<1:20	1:40			58	<1:20	1:160
		29	<1:20	<1:20			59	<1:20	1:80
		30	<1:20	1:40			60	<1:20	1:160
