# Supplementary material for: Heterosubtypic immunity increases infectious dose required to infect Mallard ducks with Influenza A virus
Source: PLoS One. 2018 Apr 26;13(4):e0196394. doi: 10.1371/journal.pone.0196394 (PMC5919434; doi:10.1371/journal.pone.0196394)
Supplement: S3 Table — (XLSX) [file pone.0196394.s003.xlsx]

## Sheet: MN titers against H3N8
	Experimental group	Duck ID	MN titers against H3N8 virus					Experimental group	Duck ID	MN titers against H3N8 virus
			Days post inoculation (dpi) with H3N8		Days post inoculation (dpi) with H4N6					Days post inoculation (dpi) with H3N8		Days post inoculation (dpi) with H6N2
			0 dpi	14 dpi	0 dpi	14 dpi				0 dpi	14 dpi	0 dpi	14 dpi
	H3N8 X H4N6(101.8 EID50)	1	<1:20	1:20	1:20	1:20		H3N8 X H6N2(101.9 EID50)	31	<1:20	1:20	<1:20	<1:20
		2	<1:20	1:20	1:20	1:40			32	<1:20	1:40	1:20	1:20
		3	<1:20	<1:20	1:20	<1:20			33	<1:20	1:40	1:20	1:20
		4	<1:20	<1:20	1:20	1:40			34	<1:20	1:40	<1:20	<1:20
		5	<1:20	1:20	1:20	<1:20			35	<1:20	<1:20	<1:20	1:20
	Mock inoculum X H4N6(101.8 EID50)	6	<1:20	<1:20	<1:20	<1:20		Mock inoculum X H6N2(101.9 EID50)	36	<1:20	<1:20	<1:20	<1:20
		7	<1:20	<1:20	<1:20	<1:20			37	<1:20	<1:20	<1:20	<1:20
		8	<1:20	<1:20	<1:20	<1:20			38	<1:20	<1:20	<1:20	<1:20
		9	<1:20	<1:20	<1:20	<1:20			39	<1:20	<1:20	<1:20	<1:20
		10	<1:20	<1:20	<1:20	<1:20			40	<1:20	<1:20	<1:20	<1:20
	H3N8 X H4N6(103 EID50)	11	<1:20	1:20	<1:20	1:20		H3N8 X H6N2(103 EID50)	41	<1:20	1:40	<1:20	1:20
		12	<1:20	1:40	1:20	1:20			42	<1:20	1:20	<1:20	1:20
		13	<1:20	<1:20	1:20	<1:20			43	<1:20	1:80	1:160	1:40
		14	<1:20	1:40	1:40	1:20			44	<1:20	<1:20	1:20	<1:20
		15	<1:20	<1:20	1:20	<1:20			45	<1:20	1:40	1:80	1:40
	Mock-inoculum X H4N6(103 EID50)	16	<1:20	<1:20	<1:20	<1:20		Mock inoculum X H6N2(103 EID50)	46	<1:20	<1:20	<1:20	<1:20
		17	<1:20	<1:20	<1:20	<1:20			47	<1:20	<1:20	<1:20	<1:20
		18	<1:20	<1:20	<1:20	<1:20			48	<1:20	<1:20	<1:20	<1:20
		19	<1:20	<1:20	<1:20	<1:20			49	<1:20	<1:20	<1:20	<1:20
		20	<1:20	<1:20	<1:20	<1:20			50	<1:20	<1:20	<1:20	<1:20
	H3N8 X H4N6(104.1 EID50)	21	<1:20	1:20	<1:20	<1:20		H3N8 X H6N2(103.9 EID50)	51	<1:20	1:40	1:80	1:80
		22	<1:20	1:40	1:20	1:40			52	<1:20	1:40	1:20	<1:20
		23	<1:20	1:40	1:40	1:80			53	<1:20	1:40	1:20	1:80
		24	<1:20	1:20	<1:20	<1:20			54	<1:20	1:40	<1:20	<1:20
		25	<1:20	1:20	1:20	1:20			55	<1:20	1:40	1:80	1:80
	Mock-inoculum X H4N6(104.1 EID50)	26	<1:20	<1:20	<1:20	<1:20		Mock-inoculum X H6N2(103.9 EID50)	56	<1:20	<1:20	<1:20	<1:20
		27	<1:20	<1:20	<1:20	<1:20			57	<1:20	<1:20	<1:20	<1:20
		28	<1:20	<1:20	<1:20	<1:20			58	<1:20	<1:20	<1:20	<1:20
		29	<1:20	<1:20	<1:20	<1:20			59	<1:20	<1:20	<1:20	<1:20
		30	<1:20	<1:20	<1:20	<1:20			60	<1:20	<1:20	<1:20	<1:20
